# Supplementary material for: The Murphy–Good plot: a better method of analysing field emission data
Source: R Soc Open Sci. 2019 Dec 11;6(12):190912. doi: 10.1098/rsos.190912 (PMC6936271; doi:10.1098/rsos.190912)
Supplement: Plot simulations [file rsos190912supp1.xlsx]

## Sheet: Sheet1
CONSTANTS 2014 [10 sigfig]	FE customary units	FE customary units		COEFFICIENTS FROM "FORBES & DEANE 2007")		*****	SPREADSHEET FOR EVALUATION of SPECIAL FIELD EMISSION MATHEMATICAL FUNCTIONS (I.E., SCHOTTKY-NORDHEIM-BARRIER FUNCTIONS) (for 0<x<1) [OR 0<f<1],
NIST values in SI units	[USING nm]	[USING m]				*****	AND OF EMISSION PARAMETERS RELATED TO THE SN BARRIER AND RELATED FN-TYPE EQUATIONS (ESPECIALLY THE MURPHY-GOOD FN-TYPE EQUATION)
m/nm =	nm/m =			p0=	u(1)	*****	Version: 22Aug2018																														INITIAL ANALYSIS OF MG PLOT										CHECK ON SLOPE EXTRACTION
1000000000	1e-09			1	0.833041	*****																															[k denotes kappa]
pi =	pi =			p1=	q1=	*****	This spreadsheet n is a reconstructed version of the speadsheet originally built. This version is based on the numerical formulae developed by Forbes and Deane, Proc. R. Soc. Lond. A463 (2007) 2907.
							Please see related notes [NOT READY YET], and disclaimer at cell A40.																																								Check on VmR	Check on zeta-C
3.14159	3.14159			0.0327053	0.187499	*****	A key to the meaning of labels and symbols is given in cell A68 and below.																														From K19:				From K39:						From K31:	From K25:
e/ C =	e/ e =			p2=	q2=	*****	******************************************************************************																														phi/eV=	VmR/V=		Af^SN/nm2=	kappa(MG)=						eta=	b*phi^(3/2)
1.60218e-19	1			0.0091578	0.0175064	*****																															4.5	6000		100	1.22719							/(V/nm) =
me/ kg =	me/(eV nm-2 s2) =			p3=	q3=	*****	"FRONT-END":																																	Af^SN/m2 =	kappa-used=	X(fC)	Y(fC)				4.63685	65.2073
9.10938e-31	5.68563e-30			0.00264427	0.00552707	*****				DATA ENTRY SECTION			VALUES OF MATHEMATICAL FUNCTIONS SHOWN											PARMETERS RELATED SPECIFICALLY TO SN BARRIER AND RELATED FOWLER-NORDHEIM-TYPE EQUATIONS																1e-16	1.22719						VmR-in/V=	zetaC-in/nm=
hP/(J s)=	hP/(eV s) =			p4=	q4=	*****					SELECT																										From N		From AC								6000	426.656
6.62607e-34	4.13567e-15			8.98717e-05	0.0010239	*****	vF, uF	DATA ENTRY METHODS		ENTER: T/K=	ENTRY MODE	ENTER	x	v	u	v"	t (=t_1)	1/t*t	t_2	s	w	r_2012	r*s*s	LAM-(FN)-SN	GF^(SN)	exp[-GF(SN)]	theta*f*f	JkL(SN)	JL(MG0)	L10	delF(SN)	p(SN)	pi*p(SN)	lamT(SN)	JL(MGT)		f	Vm	JkC^SN	Im^EMG	Vm^kappa	1/Vm	ln{Im/Vm^k}	S-est	ln{R}-est		VmR-out	zetaC-out
hbar/ (J s/rad)=	hbar/(eV s/rad)=					*****	from row:			300	Enter code:	VALUE OF	to below	from below	from below												[A/m2]	[A/m2]	[A/m2]	[decade]	[eV]			[nm2/A]	[A/m2]			[V]	[A/m2]	[A]	[V^k]	[1/V]	[Np (A/V^k)]	[Np V]	[Np]		[V]	[nm]
1.05457e-34	6.58212e-16					*****		Row 20 is intended for entry of		kB*T/[eV]=	FL or x or y	chosen parameter
eps0/ (F/m) =	eps0/ (eV V-2 nm-1) =			s0=	t0=	*****	16	of individual values;		0.025852	x	0.3	0.3	0.637686	1.03051	0.569362	1.04989	0.907223	0.91098	0.946837	0.0153728	118.902	106.595	6.44106	9.85617	5.24227e-05	6.09679e+12	3.1961e+08	2.89958e+08	8.46233	0.184874	0.139835	0.439306	1.0329	2.99499e+08
8.85419e-12	0.0552635			0.05325	0.1875	*****	17	rows 23 to 42 for calculation of a			ft=	0.281516	0.281516	0.656833	1.04139	0.608885	1.04772	0.910977	0.914193	0.95	0.0135846	125.055	112.862	6.08343	10.8187	2.00221e-05	5.36866e+12	1.07492e+08	9.79226e+07	7.99088	0.173842	0.148709	0.467184	1.03732	1.01578e+08
FPE=4*pi*eps0 =	FPE/ (eV V-2 nm-1) =			s1=	t1=	*****		sequence of values.		ENTER: phi/eV OR H/eV	ENTER
	0.694462			0.0242223	0.0351556	*****	19			4.5	first value =	0.15	0.15	0.800213	1.15099	1.17678	1.03041	0.941846	0.941427	0.972861	0.00397164	207.877	196.747	3.48969	24.7364	1.80761e-11	1.5242e+12	27.5516	25.9493	1.41413	0.0941845	0.274482	0.862312	1.13559	29.4679		0.15	900	27.5516	2.75516e-15	4221.07	0.00111111	-41.8731
a= 1st FN constamt	a/ (A eV V-2) =			s2=	t2=	*****	20	On arrival, the spreadsheet is set		3	0.15	0.16	0.16	0.78876	1.13961	1.10039	1.03188	0.93917	0.939	0.971098	0.0045072	197.195	185.961	3.6921	22.8585	1.18216e-10	1.7342e+12	205.009	192.539	2.28452	0.100321	0.257694	0.809568	1.1182	215.298		0.16	960	205.009	2.05009e-14	4568.98	0.00104167	-39.9454
[=e*e*e/(8*pi*hP)]	1.54143e-06			0.0151221	0.0191275	*****	21	up for entry of values of		PHI-BASED PARAMETERS	value-diff=	0.17	0.17	0.777418	1.12895	1.03307	1.03331	0.936561	0.936648	0.969339	0.00507546	187.684	176.352	3.89328	21.2045	6.18004e-10	1.95775e+12	1209.9	1133.14	3.05428	0.106443	0.242873	0.763007	1.10405	1251.04		0.17	1020	1209.9	1.2099e-13	4921.87	0.000980392	-38.2445
b= 2nd FN constant	b/ (eV-(3/2) V/nm) =			s3=	t3=	*****	22	local barrier field FL.		sqrt(phi)=	0.01	0.18	0.18	0.766179	1.11892	0.973297	1.03472	0.934015	0.934365	0.967585	0.00567627	179.159	167.732	4.09335	19.737	2.68125e-09	2.19485e+12	5884.94	5496.62	3.7401	0.112551	0.229692	0.721599	1.09236	6004.3		0.18	1080	5884.94	5.88494e-13	5279.51	0.000925926	-36.7328
[(4/3)√2√me/(e*hbar)]	6.83089			0.00755074	0.0115228	*****	23			2.12132		0.19	0.19	0.755038	1.10946	0.91988	1.0361	0.931527	0.932145	0.965836	0.00630946	171.469	159.953	4.29243	18.4263	9.94405e-09	2.44549e+12	24318.1	22653	4.35512	0.118645	0.217894	0.684533	1.08259	24523.8		0.19	1140	24318.1	2.43181e-12	5641.69	0.000877193	-35.3803
c*c	c*c/ [eV2/( V/nm)] =			s4=	t4=	*****	24	Values of f (or x) may be entered		b*phi^(3/2)=		0.2	0.2	0.743988	1.10051	0.871861	1.03746	0.929094	0.929986	0.96409	0.00697489	164.495	152.893	4.49063	17.2488	3.22805e-08	2.70969e+12	87469.9	81267.8	4.90992	0.124726	0.20727	0.651157	1.07433	87308.1		0.2	1200	87469.9	8.74699e-12	6008.23	0.000833333	-34.1632	-27751.7	-11.0368		5985.04	425.592
[=e*e*e/FPE]	1.43996			0.000639173	0.00362457	*****	25	directly, but relevant cells need to		65.2073		0.21	0.21	0.733026	1.09201	0.828465	1.03879	0.926714	0.927881	0.962348	0.00767242	158.14	146.455	4.68803	16.1854	9.34926e-08	2.98743e+12	279302	258833	5.41302	0.130795	0.197653	0.620945	1.06728	276246		0.21	1260	279302	2.79302e-11	6378.96	0.000793651	-33.0621	-27749.4	-11.0387		5984.54	425.557
c	c / (eV/ √(V/nm)) =			s5=		*****	26	be unlocked and the facility to		phi*phi=		0.22	0.22	0.722147	1.08392	0.789059	1.0401	0.924382	0.925829	0.96061	0.0084019	152.321	140.558	4.88473	15.2204	2.45398e-07	3.27872e+12	804590	743749	5.87143	0.136851	0.188907	0.593468	1.06121	789270		0.22	1320	804590	8.0459e-11	6753.73	0.000757576	-32.0611	-27747.3	-11.0405		5984.08	425.524
[=SQRT(c*c)]	1.19999			-4.88197e-05		*****	27	calculate f from F is overwritten.		20.25		0.23	0.23	0.711346	1.07622	0.753119	1.04139	0.922097	0.923827	0.958876	0.0091632	146.973	135.133	5.08081	14.3409	5.9133e-07	3.58356e+12	2.11907e+06	1.95398e+06	6.29092	0.142894	0.180917	0.568368	1.05594	2.06329e+06		0.23	1380	2.11907e+06	2.11907e-10	7132.38	0.000724638	-31.1473	-27745.2	-11.042		5983.64	425.493
b*c*c	b*c*c / √eV					*****	28	It can be restored by pasting		FR=		0.24	0.24	0.700621	1.06885	0.720211	1.04265	0.919856	0.92187	0.957146	0.0099562	142.039	130.126	5.27632	13.5361	1.32229e-06	3.90195e+12	5.15951e+06	4.74601e+06	6.67633	0.148926	0.17359	0.545349	1.05134	4.98968e+06		0.24	1440	5.15951e+06	5.15951e-10	7514.8	0.000694444	-30.3096	-27743.3	-11.0434		5983.23	425.464
	9.83624					*****	29	the contents of "yellow" cell M18		14.0628		0.25	0.25	0.689968	1.0618	0.689968	1.0439	0.917656	0.919958	0.955419	0.0107808	137.472	125.488	5.47135	12.7971	2.76876e-06	4.23388e+12	1.17226e+07	1.07573e+07	7.0317	0.154945	0.166846	0.524162	1.0473	1.12662e+07		0.25	1500	1.17226e+07	1.17226e-09	7900.85	0.000666667	-29.5391	-27741.5	-11.0447		5982.84	425.436
C2	C2 / (A nm-2 eV-2) =					*****	30	to cells in the "Enter f" column.		eta=		0.26	0.26	0.679384	1.05504	0.662082	1.04513	0.915497	0.918087	0.953696	0.0116368	133.23	121.178	5.66594	12.1162	5.47039e-06	4.57937e+12	2.50509e+07	2.29341e+07	7.36048	0.160953	0.160618	0.504596	1.04373	2.3937e+07		0.26	1560	2.50509e+07	2.50509e-09	8290.43	0.000641026	-28.8278	-27739.8	-11.0458		5982.48	425.41
[=a*b*b]	7.19249e-05					*****	31			4.63685		0.27	0.27	0.668867	1.04855	0.636289	1.04635	0.913375	0.916256	0.951976	0.0125241	129.281	117.162	5.86016	11.4868	1.02648e-05	4.9384e+12	5.06919e+07	4.63007e+07	7.66559	0.16695	0.154849	0.486471	1.04056	4.81786e+07		0.27	1620	5.06919e+07	5.06919e-09	8683.43	0.000617284	-28.1693	-27738.3	-11.0469		5982.14	425.386
C3	C3/ (A m-2 eV-3) =					*****	32	Similarly, values of yF can be entered		theta=		0.28	0.28	0.658412	1.04231	0.612363	1.04754	0.91129	0.914462	0.95026	0.0134426	125.593	113.409	6.05405	10.9034	1.83952e-05	5.31098e+12	9.76965e+07	8.90299e+07	7.94954	0.172936	0.149489	0.469634	1.03773	9.23888e+07		0.28	1680	9.76965e+07	9.76965e-09	9079.75	0.000595238	-27.5578	-27736.8	-11.0478		5981.82	425.363
[=a/(c*c*c*c)]	7.43398e+11					*****	33	directly, but relevant cells need to		6.77421e+13		0.29	0.29	0.64802	1.0363	0.59011	1.04872	0.90924	0.912704	0.948547	0.0143922	122.14	109.895	6.24767	10.3613	3.16343e-05	5.69711e+12	1.80224e+08	1.63867e+08	8.21449	0.17891	0.144497	0.45395	1.03519	1.69633e+08		0.29	1740	1.80224e+08	1.80224e-08	9479.3	0.000574713	-26.9885	-27735.4	-11.0486		5981.52	425.342
zS/ (A m-2 J-2) =	zS/ (A m-2 eV-2) =					*****	34	be unlocked and the facility to		a*b*b*phi*phi=		0.3	0.3	0.637686	1.03051	0.569362	1.04989	0.907223	0.91098	0.946837	0.0153728	118.902	106.595	6.44106	9.85617	5.24227e-05	6.09679e+12	3.1961e+08	2.89958e+08	8.46233	0.184874	0.139835	0.439306	1.0329	2.99499e+08		0.3	1800	3.1961e+08	3.1961e-08	9882	0.000555556	-26.4572	-27734.1	-11.0494		5981.25	425.323
6.30436e+51	1.61831e+14					*****	35	calculate yF from f is overwritten.		0.00145648		0.31	0.31	0.627409	1.02491	0.549973	1.05104	0.905239	0.909288	0.945131	0.0163842	115.856	103.491	6.63426	9.38451	8.40152e-05	6.51002e+12	5.46941e+08	4.95112e+08	8.6947	0.190828	0.135473	0.425601	1.03084	5.10381e+08		0.31	1860	5.46941e+08	5.46941e-08	10287.8	0.000537634	-25.9602
[=4*pi*e*me/(hP*hP*hP)]						*****	36	It can be restored by pasting		2*(phi^3/2)/(3*b*c*c)=		0.32	0.32	0.617187	1.0195	0.531813	1.05217	0.903285	0.907628	0.943427	0.0174265	112.987	100.565	6.82731	8.94313	0.000130632	6.93679e+12	9.06164e+08	8.18524e+08	8.91303	0.196771	0.131381	0.412746	1.02897	8.42235e+08		0.32	1920	9.06164e+08	9.06164e-08	10696.5	0.000520833	-25.4943
	kB/ (eV/K)					*****	37	the contents of "yellow" cell N18		0.646991		0.33	0.33	0.607018	1.01427	0.514771	1.0533	0.90136	0.905997	0.941727	0.0184993	110.279	97.801	7.02025	8.52924	0.000197604	7.37712e+12	1.45775e+09	1.31396e+09	9.11858	0.202704	0.127536	0.400666	1.02727	1.34978e+09		0.33	1980	1.45775e+09	1.45775e-07	11108.1	0.000505051	-25.0566
	8.61733e-05					*****	38	to cells in the "Enter yF" column.		kappa=		0.34	0.34	0.596901	1.0092	0.498747	1.05441	0.899465	0.904395	0.94003	0.0196028	107.718	95.186	7.21311	8.14041	0.000291518	7.83099e+12	2.28288e+09	2.05337e+09	9.31247	0.208626	0.123915	0.389291	1.02571	2.10616e+09		0.34	2040	2.28288e+09	2.28288e-07	11522.6	0.000490196	-24.6447
						*****	39			1.22719		0.35	0.35	0.586834	1.00429	0.483654	1.0555	0.897596	0.902821	0.938336	0.0207367	105.293	92.7078	7.40593	7.77445	0.000420338	8.29841e+12	3.48814e+09	3.13094e+09	9.49567	0.214539	0.1205	0.378562	1.02429	3.20699e+09		0.35	2100	3.48814e+09	3.48814e-07	11939.9	0.00047619	-24.2564
DISCLAIMER						*****				LAM-(MG)=
						*****				21.7671																															phi/eV=	4.5		Variation=	Variation=		Variation=	Variation=
This spreadsheet is provided in good faith and after						*****	"(NEW) CALCULATION ENGINE":																																					0.000633549	-0.00113987		0.000633549	0.000633549
"best efforts", but in "as is" condition: no legal						*****				Input from	in from above							out to above			out to above	Evaluation																									Discrepancy=	Discrepancy=
responsibility whatsoever will be accepted by the						*****				row:	x	x^2	x^3	x^4	x^5	v-sum1	v=sum2	v=	u-sum1	u-sum2	u=	Number																									-0.00285967	-0.00285967
originator in respect of use that others may make of it.						*****				16	0.3	0.09	0.027	0.0081	0.00243	0.707496	-0.0698098	0.637686	0.78958	0.240925	1.03051	1A
It is the absolute responsibility of the user to check						*****				17	0.281516	0.0792514	0.0223106	0.00628079	0.00176814	0.725663	-0.0688304	0.656833	0.788897	0.25249	1.04139	1B																			phi-in			S-est	ln{R}-est		VmR-out	zetaC-out
that the spreadsheet is "fit for purpose".						*****				19	0.15	0.0225	0.003375	0.00050625	7.59375e-05	0.854353	-0.0541399	0.800213	0.784379	0.366608	1.15099	2																						[Np V]	[Np]		[V]	[nm]
Feel free to pass this spreadsheet on, but please do not						*****				20	0.16	0.0256	0.004096	0.00065536	0.000104858	0.844602	-0.0558413	0.78876	0.784704	0.354905	1.13961	3
delete this disclaimer.						*****				21	0.17	0.0289	0.004913	0.00083521	0.000141986	0.834845	-0.0574271	0.777418	0.785031	0.343917	1.12895	4																			phi/eV=	2.5		Variation=	Variation=		Variation=	Variation=
						*****				22	0.18	0.0324	0.005832	0.00104976	0.000188957	0.825083	-0.058904	0.766179	0.785362	0.33356	1.11892	5																						0.000633549	-0.00189127		0.000633549	0.000633549
						*****				23	0.19	0.0361	0.006859	0.00130321	0.00024761	0.815316	-0.0602781	0.755038	0.785695	0.323766	1.10946	6																									Discrepancy=	Discrepancy=
						*****				24	0.2	0.04	0.008	0.0016	0.00032	0.805543	-0.0615545	0.743988	0.786032	0.314475	1.10051	7																									-0.00285967	-0.00285967
										25	0.21	0.0441	0.009261	0.00194481	0.00040841	0.795764	-0.0627381	0.733026	0.786372	0.305637	1.09201	8
						*****																																			phi/eV=	3		Variation=	Variation=		Variation=	Variation=
						*****				26	0.22	0.0484	0.010648	0.00234256	0.000515363	0.78598	-0.0638332	0.722147	0.786714	0.29721	1.08392	9																						0.000633549	-0.00158786		0.000633549	0.000633549
						*****				27	0.23	0.0529	0.012167	0.00279841	0.000643634	0.77619	-0.0648436	0.711346	0.78706	0.289156	1.07622	10																									Discrepancy=	Discrepancy=
						*****				28	0.24	0.0576	0.013824	0.00331776	0.000796262	0.766394	-0.065773	0.700621	0.78741	0.281442	1.06885	11																									-0.00285967	-0.00285967
						*****				29	0.25	0.0625	0.015625	0.00390625	0.000976563	0.756593	-0.0666244	0.689968	0.787762	0.274041	1.0618	12
						*****				30	0.26	0.0676	0.017576	0.00456976	0.00118814	0.746785	-0.0674009	0.679384	0.788118	0.266926	1.05504	13																			phi/eV=	3.5		Variation=	Variation=		Variation=	Variation=
						*****				31	0.27	0.0729	0.019683	0.00531441	0.00143489	0.736972	-0.0681053	0.668867	0.788478	0.260076	1.04855	14																						0.000633549	-0.00138876		0.000633549	0.000633549
						*****				32	0.28	0.0784	0.021952	0.00614656	0.00172104	0.727153	-0.0687401	0.658412	0.788842	0.253471	1.04231	15																									Discrepancy=	Discrepancy=
						*****				33	0.29	0.0841	0.024389	0.00707281	0.00205111	0.717327	-0.0693075	0.64802	0.789209	0.247093	1.0363	16																									-0.00285967	-0.00285967
						*****				34	0.3	0.09	0.027	0.0081	0.00243	0.707496	-0.0698098	0.637686	0.78958	0.240925	1.03051	17
						*****				35	0.31	0.0961	0.029791	0.00923521	0.00286292	0.697658	-0.070249	0.627409	0.789955	0.234955	1.02491	18																			phi/eV=	4		Variation=	Variation=		Variation=	Variation=
						*****				36	0.32	0.1024	0.032768	0.0104858	0.00335544	0.687814	-0.070627	0.617187	0.790334	0.229168	1.0195	19																						0.000633549	-0.00124684		0.000633549	0.000633549
						*****				37	0.33	0.1089	0.035937	0.0118592	0.00391354	0.677964	-0.0709455	0.607018	0.790717	0.223552	1.01427	20																									Discrepancy=	Discrepancy=
						*****				38	0.34	0.1156	0.039304	0.0133634	0.00454354	0.668107	-0.0712062	0.596901	0.791105	0.218098	1.0092	21																									-0.00285967	-0.00285967
										39	0.35	0.1225	0.042875	0.0150063	0.00525219	0.658244	-0.0714106	0.586834	0.791497	0.212795	1.00429	22
EXPLANATION OF LABELS & SYMBOLS (other than obvious fundamental constants)																																									phi/eV=	4.5		Variation=	Variation=		Variation=	Variation=
																																												0.000633549	-0.00113987		0.000633549	0.000633549
FN	"Fowler-Nordheim"																																														Discrepancy=	Discrepancy=
MG	"Murphy-Good"																																														-0.00285967	-0.00285967
ET	"Exactly triangular" - label indicating value applicable to exactly triangular barrier (as used in elementary FN-type equation)
SN	"Schottky-Nordheim" - label indicating value applicable to Schottky-Nordheim (or "planar image rounded") barrier (used in Murphy-Good theory).																																								phi/eV=	5		Variation=	Variation=		Variation=	Variation=
MG0	"Murphy-Good zero-temperature" - label indicating value applicable to Murphy-Good zero-temperature FN-type equation																																											0.000633549	-0.00105591		0.000633549	0.000633549
MGT	"Murphy-Good finite temperature-temperature" - label indicating value applicable to Murphy-Good finite-temperature FN-type equation																																														Discrepancy=	Discrepancy=
Subscript F	Labels value appropriate to an electron "at the Fermi level" that sees a barrier of zero-field height equal to the local work function "phi"																																														-0.00285967	-0.00285967
	{This electron has sometimes been described as being "in a forwards state at the Fermi Level, or as "in state F".]
log10	Common logarithm (to base 10)																																								phi/eV=	5.5		Variation=	Variation=		Variation=	Variation=
a	First FN constant																																											0.000633549	-0.000987984		0.000633549	0.000633549
b	Second FN constant																																														Discrepancy=	Discrepancy=
c	Schottky constant																																														-0.00285967	-0.00285967
zS	Sommerfeld electron supply constant (also called "Sommerfeld supply density")
phi	Local work function																																											TANGENT DATA			CHECK ON SLOPE EXTRACTIONS
H	Local zero-field barrier height
FL	Local barrier field
FR	Reference field [local barrier field needed to reduce to zero a barrier of zero-field height "phi"]
FH	Local barrier field needed to reduce to zero a barrier of zero-field height H.
f	Scaled barrier field for a barrier of zero-field height equal to "phi" [f=FL/FR]
fH	Scaled barrier field for a barrier of zero-field height equal to H [f=FL/FH]
y	Nordheim parameter [y=√f]
x	Gauss variable [purely mathematical variable that can be identified with independent variable in Gauss Hypergeometric Differential Equation] [In modelling, x is replaced by f or fH, as relevant]
v [=v(x)]	Special mathematical function called here "Principal Schottky-Nordheim (SN) barrier function", but often just "vee", expressed as function of Gauss variable.
v"	Second derivative of v with respect to x or a variable that replaces x in modeling contexts, such as f
r[=r2012],s,t,t_2,u,w:	Other special mathematical functions found in the literature (except t_2-which is new), all derived mathematically from v: definitions are given below:
GF	Gamow factor (or "barrier strength"), taken at the Fermi level
JL	Local emission current density
L10	means log10{JL(MG0)}
JkL	Kernel current density (here for SN barrier)
eta	Scaling parameter in exponent of scaled expression for kernel current desnity
theta	Scaling parameter in pre-exponential of scaled expression for kernel current density
L or LAM	Extraction parameter for formal emission area Af [Af = L*Rfit*Sfit*Sfit, where line fitted to orthodox FN plot is: LN{I/V*V} = LN{Rfit} + Sfit/V] [L depends on barrier form]
T	Thermodynamic temperature
delF	Decay width (in energy) for barrier strength, taken at the Fermi level [depends on barrier form]
p	Swanson-Bell parameter p
lamT	Temperature correction factor for MG FN-type equation.
FIELD EMISSION SPECIAL MATHEMATICAL FUNCTIONS
u(x) = –dv/dx
t(x) = t1(x) = v – (4/3) x dv/dx
t2(x) = v/(1–x)
s(x) = v – x dv/dx
w(x) = ds/d(1/x)
r(x) = exp(eta*u)
[truncated: 13 more columns]
